# Supplementary material for: First Broad-Range Serological Survey of Crimean–Congo Hemorrhagic Fever among Hungarian Livestock
Source: Viruses. 2024 May 29;16(6):875. doi: 10.3390/v16060875 (PMC11209279; doi:10.3390/v16060875)
Supplement: Supplementary file 1 [file viruses-16-00875-s001.zip]

Archive with 1 entries (1 files):
- viruses-3002475-supplementary.pdf
